# Supplementary material for: SARS-CoV-2 Vaccination and Clinical Presentation of COVID-19 in Patients Hospitalized during the Delta- and Omicron-Predominant Periods
Source: J Clin Med. 2023 Jan 26;12(3):961. doi: 10.3390/jcm12030961 (PMC9918275; doi:10.3390/jcm12030961)
Supplement: Supplementary file 1 [file jcm-12-00961-s001.zip]

Archive with 1 entries (1 files):
- jcm-2168504-supplementary.pdf
